# Supplementary material for: Putative Role of a Yet Uncharacterized Protein Elicitor PeBb1 Derived from Beauveria bassiana ARSEF 2860 Strain against Myzus persicae (Homoptera: Aphididae) in Brassica rapa ssp. pekinensis
Source: Pathogens. 2020 Feb 11;9(2):111. doi: 10.3390/pathogens9020111 (PMC7167858; doi:10.3390/pathogens9020111)
Supplement: Supplementary file 1 [file pathogens-09-00111-s001.zip]

Archive with 2 entries (2 files):
- Revised Manuscript_pathogens-679414 - without track changes.docx
- Supplementary Figure S1.docx
